# Supplementary material for: NGS Sequencing Reveals New UCP1 Gene Variants Potentially Associated with MetS and/or T2DM Risk in the Polish Population—A Preliminary Study
Source: Genes (Basel). 2023 Mar 24;14(4):789. doi: 10.3390/genes14040789 (PMC10137642; doi:10.3390/genes14040789)
Supplement: Supplementary file 1 [file genes-14-00789-s001.zip › Supplementary Tables.xlsx]

## Sheet: S1
UCP-1	Position (chr4)			KONT		MetS							KONT		MetS
Localization		RS	Allele	N	%	N	%	OR	CI95%		p	Genotype	N	%	N	%	OR	CI95%		p
3'UTR	140558375	rs77149926	C	55	88.7097	100	98.0392	1			0.0112101	CC	25	80.6452	49	96.0784	1			0.023214
			T	7	11.2903	2	1.96078	0.18408	0.042391	0.799352		CT+TT	6	19.3548	2	3.92157	0.198135	0.0426937	0.919517
3'UTR	140558632	rs546370514	G	62	100	101	99.0196	1			0.435601	GG	31	100	50	98.0392	1			0.435601
			T	0	0	1	0.980392	1.84729	0.0740938	46.0563		GT+TT	0	0	1	1.96078	1.87129	0.0739159	47.3743
3'UTR	140558845	rs6840266	T	50	80.6452	81	79.4118	1			0.84895	TT	20	64.5161	32	62.7451	1			0.872517
			C	12	19.3548	21	20.5882	1.06577	0.488299	2.32615		CT+CC	11	35.4839	19	37.2549	1.06957	0.428512	2.66963
Exon 6	140559965	unknown	C	70	100	65	98.4848	1			0.303077	CC	35	100	32	96.9697	1			0.303077
			A	0	0	1	1.51515	3.22901	0.129236	80.6781		AC+AA	0	0	1	3.0303	3.27692	0.128872	83.325
Exon 6	140559979	unknown	A	69	98.5714	66	100	1			0.331544	AA	34	97.1429	33	100	1			0.331544
			AG	1	1.42857	0	0	0.348371	0.0139432	8.70406		AG A+AG AG	1	2.85714	0	0	0.343284	0.0135011	8.72842
Intron	140560427	rs6536991	T	65	92.8571	82	95.3488	1			0.508146	TT	30	85.7143	39	90.6977	1			0.496025
			C	5	7.14286	4	4.65116	0.649587	0.179279	2.35366		CT+CC	5	14.2857	4	9.30233	0.631761	0.166681	2.39453
Intron	140560607	rs726989	G	61	87.1429	79	91.8605	1			0.335619	GG	27	77.1429	36	83.7209	1			0.466342
			A	9	12.8571	7	8.13953	0.610725	0.221639	1.68285		AG+AA	8	22.8571	7	16.2791	0.664786	0.221378	1.99632
Intron	140560701	unknown	T	68	97.1429	75	87.2093	1			0.0260472	TT	33	94.2857	32	74.4186	1			0.0199871
			C	2	2.85714	11	12.7907	4.17351	1.02272	17.0312		CT+CC	2	5.71429	11	25.5814	4.74154	1.11181	20.2212
Intron	140561033	unknown	T	65	92.8571	77	89.5349	1			0.471671	TT	30	85.7143	34	79.0698	1			0.449857
			C	5	7.14286	9	10.4651	1.45982	0.485697	4.38769		CT+CC	5	14.2857	9	20.9302	1.52701	0.479822	4.85963
Intron	140561152	rs2043124	A	62	88.5714	79	91.8605	1			0.489666	AA	28	80	36	83.7209	1			0.672174
			G	8	11.4286	7	8.13953	0.693674	0.246087	1.95534		AG+GG	7	20	7	16.2791	0.780822	0.253626	2.40387
Intron	140561175	unknown	A	60	85.7143	76	88.3721	1			0.622529	AA	25	71.4286	33	76.7442	1			0.595212
			T	10	14.2857	10	11.6279	0.79085	0.315332	1.98344		AT+TT	10	28.5714	10	23.2558	0.761194	0.28044	2.0661
Intron	140561203	unknown	G	64	91.4286	75	87.2093	1			0.401786	GG	29	82.8571	32	74.4186	1			0.372364
			A	6	8.57143	11	12.7907	1.51146	0.546335	4.18153		AG+AA	6	17.1429	11	25.5814	1.60592	0.543577	4.74445
Intron	140561297	rs1012961581	A	69	98.5714	86	100	1			0.267685	AA	34	97.1429	43	100	1			0.267685
			G	1	1.42857	0	0	0.267823	0.0107416	6.67769		AG+GG	1	2.85714	0	0	0.264368	0.0104399	6.69455
Intron	140561330	unknown	CT	69	98.5714	84	97.6744	1			0.685889	CT CT	34	97.1429	41	95.3488	1			0.683901
			C	1	1.42857	2	2.32558	1.37081	0.176646	10.6378		CT C+C C	1	2.85714	2	4.65116	1.38554	0.174131	11.0246
Intron	140561340	unknown	T	58	82.8571	65	75.5814	1			0.269965	TT	23	65.7143	22	51.1628	1			0.198632
			A	12	17.1429	21	24.4186	1.53618	0.703328	3.35528		AT+AA	12	34.2857	21	48.8372	1.79644	0.726259	4.44361
Intron	140561363	unknown	T	59	84.2857	65	75.5814	1			0.181945	TT	24	68.5714	22	51.1628	1			0.122436
			C	11	15.7143	21	24.4186	1.69831	0.765038	3.77007		CT+CC	11	31.4286	21	48.8372	2.03575	0.813997	5.09126
Intron	140561616	unknown	G	70	100	85	98.8372	1			0.366954	GG	35	100	42	97.6744	1			0.366954
			T	0	0	1	1.16279	2.47368	0.0992164	61.6744		GT+TT	0	0	1	2.32558	2.50588	0.0989736	63.4457
Intron	140561662	rs1244856338	T	64	91.4286	75	87.2093	1			0.401786	TT	29	82.8571	32	74.4186	1			0.372364
			C	6	8.57143	11	12.7907	1.51146	0.546335	4.18153		CT+CC	6	17.1429	11	25.5814	1.60592	0.543577	4.74445
Intron	140561713	rs183105785	A	69	98.5714	77	91.6667	1			0.055328	AA	34	97.1429	35	83.3333	1			0.0494603
			C	1	1.42857	7	8.33333	4.48387	0.754091	26.6614		AC+CC	1	2.85714	7	16.6667	4.85915	0.791556	29.8291
Intron	140561965	unknown	T	56	80	65	75.5814	1			0.511903	TT	21	60	22	51.1628	1			0.438067
			C	14	20	21	24.4186	1.27902	0.60106	2.72168		CT+CC	14	40	21	48.8372	1.41686	0.581536	3.45204
Intron	140562317	rs2270565	T	69	98.5714	84	97.6744	1			0.685889	TT	34	97.1429	41	95.3488	1			0.683901
			A	1	1.42857	2	2.32558	1.37081	0.176646	10.6378		AT+AA	1	2.85714	2	4.65116	1.38554	0.174131	11.0246
Intron	140562407	unknown	A	54	77.1429	63	73.2558	22			0.578313	AA	19	54.2857	20	46.5116	1			0.497407
			G	16	22.8571	23	26.7442	1.22238	0.591354	2.52677		AG+GG	16	45.7143	23	53.4884	1.35477	0.559931	3.27789
Intron	140562506	unknown	A	69	98.5714	86	100	1			0.267685	AA	34	97.1429	43	100	1			0.267685
			G	1	1.42857	0	0	0.267823	0.0107416	6.67769		AG+GG	1	2.85714	0	0	0.264368	0.0104399	6.69455
Intron	140562566	unknown	A	68	97.1429	82	95.3488	1			0.563496	AA	33	94.2857	39	90.6977	1			0.556758
			C	2	2.85714	4	4.65116	1.49455	0.308173	7.24809		AC+CC	2	5.71429	4	9.30233	1.52658	0.304185	7.66131
Intron	140562581	rs1494808	A	62	88.5714	77	89.5349	1			0.84817	AA	28	80	34	79.0698	1			0.919914
			C	8	11.4286	9	10.4651	0.901328	0.33708	2.41009		AC+CC	7	20	9	20.9302	1.04638	0.355949	3.07602
Intron	140562756	rs1038137631	T	70	100	85	98.8372	1			0.366954	TT	35	100	42	97.6744	1			0.366954
			G	0	0	1	1.16279	2.47368	0.0992164	61.6744		GT+GG	0	0	1	2.32558	2.50588	0.0989736	63.4457
Intron	140562854	unknown	T	65	92.8571	78	90.6977	1			0.628524	TT	30	85.7143	35	81.3953	1			0.613011
			A	5	7.14286	8	9.30233	1.28952	0.420066	3.95857		AT+AA	5	14.2857	8	18.6047	1.32778	0.409354	4.30682
Intron	140563271	rs1241007909	T	66	94.2857	80	93.0233	1			0.749607	TT	31	88.5714	37	86.0465	1			0.741691
			A	4	5.71429	6	6.97674	1.19324	0.343558	4.14432		AT+AA	4	11.4286	6	13.9535	1.21333	0.333349	4.41633
Intron	140563279	unknown	T	64	91.4286	78	90.6977	1			0.874183	TT	29	82.8571	35	81.3953	1			0.867965
			G	6	8.57143	8	9.30233	1.07447	0.367426	3.14211		GT+GG	6	17.1429	8	18.6047	1.08667	0.350333	3.37068
Exon 3	140563477	unknown	T	69	98.5714	79	91.8605	1			0.0595695	TT	34	97.1429	36	83.7209	1			0.0535093
			C	1	1.42857	7	8.13953	4.37107	0.735377	25.9816		CT+CC	1	2.85714	7	16.2791	4.72603	0.770498	28.9882
Intron	140563989	rs1418268253	G	68	97.1429	86	100	1			0.115809	GG	34	97.1429	43	100	1			0.267685
			C	2	2.85714	0	0	0.158382	0.00747889	3.35407		CG+CC	1	2.85714	0	0	0.264368	0.0104399	6.69455
Intron	140564203	unknown	T	65	92.8571	75	87.2093	1			0.249027	TT	30	85.7143	32	74.4186	1			0.222134
			G	5	7.14286	11	12.7907	1.81397	0.623034	5.28138		GT+GG	5	14.2857	11	25.5814	1.96224	0.633929	6.07383
Intron	140564392	unknown	A	67	95.7143	79	91.8605	1			0.329923	AA	32	91.4286	36	83.7209	1			0.314323
			C	3	4.28571	7	8.13953	1.81941	0.49111	6.74033		AC+CC	3	8.57143	7	16.2791	1.90802	0.492671	7.38942
Intron	140564447	unknown	A	69	98.5714	86	100	1			0.267685	AA	34	97.1429	43	100	1			0.267685
			C	1	1.42857	0	0	0.267823	0.0107416	6.67769		AC+CC	1	2.85714	0	0	0.264368	0.0104399	6.69455
Intron	140564690	unknown	T	55	78.5714	66	76.7442	1			0.786216	TT	20	57.1429	23	53.4884	1			0.748453
			C	15	21.4286	20	23.2558	1.10381	0.521497	2.33634		CT+CC	15	42.8571	20	46.5116	1.15374	0.475391	2.80005
Intron	140565024	rs1349548769	A	66	94.2857	82	95.3488	1			0.76536	AA	31	88.5714	39	90.6977	1			0.759706
			C	4	5.71429	4	4.65116	0.806061	0.209801	3.0969		AC+CC	4	11.4286	4	9.30233	0.797468	0.199024	3.19537
Intron	140565178	rs11932232	A	62	88.5714	79	91.8605	1			0.489666	AA	28	80	36	83.7209	1			0.672174
			G	8	11.4286	7	8.13953	0.693674	0.246087	1.95534		AG+GG	7	20	7	16.2791	0.780822	0.253626	2.40387
Intron	140565830	rs1430583	A	65	92.8571	79	91.8605	1			0.816845	CC	30	85.7143	36	83.7209	1			0.809461
			G	5	7.14286	7	8.13953	1.1235	0.356491	3.54076		CT+TT	5	14.2857	7	16.2791	1.13948	0.342934	3.78618
Intron	140566246	rs13128910	T	59	84.2857	70	81.3953	1			0.636152	TT	25	71.4286	28	65.1163	1			0.554971
			C	11	15.7143	16	18.6047	1.21092	0.528965	2.77205		CT+CC	10	28.5714	15	34.8837	1.3208	0.511709	3.4092
Intron	140566594	rs6822807	T	61	87.1429	77	89.5349	1			0.642926	TT	27	77.1429	34	79.0698	1			0.83859
			C	9	12.8571	9	10.4651	0.793548	0.303972	2.07164		CT+CC	8	22.8571	9	20.9302	0.890878	0.311029	2.55173
Intron	140566801	rs6818140	A	62	88.5714	79	91.8605	1			0.489666	AA	28	80	36	83.7209	1			0.672174
			G	8	11.4286	7	8.13953	0.693674	0.246087	1.95534		AG+GG	7	20	7	16.2791	0.780822	0.253626	2.40387
Intron	140566820	rs1270966988	A	59	84.2857	70	81.3953	1			0.636152	AA	24	68.5714	27	62.7907	1			0.595897
			C	11	15.7143	16	18.6047	1.21092	0.528965	2.77205		AC+CC	11	31.4286	16	37.2093	1.27826	0.504758	3.2371
Intron	140567149	unknown	A	67	95.7143	83	96.5116	1			0.797382	AA	32	91.4286	40	93.0233	1			0.793951
			C	3	4.28571	3	3.48837	0.808383	0.17752	3.68119		AC+CC	3	8.57143	3	6.97674	0.802469	0.170007	3.78783
Intron	140567294	unknown	A	63	90	78	90.6977	1			0.883494	AA	28	80	35	81.3953	1			0.877201
			C	7	10	8	9.30233	0.916773	0.325288	2.58378		AC+CC	7	20	8	18.6047	0.909859	0.303255	2.72986
Intron	140567310	unknown	T	67	95.7143	78	90.6977	1			0.224987	TT	32	91.4286	35	81.3953	1			0.20835
			C	3	4.28571	8	9.30233	2.08826	0.576781	7.56065		CT+CC	3	8.57143	8	18.6047	2.22334	0.586464	8.4289
Intron	140567578	rs2071416	A	67	95.7143	82	95.3488	1			0.912959	AA	32	91.4286	39	90.6977	1			0.911135
			C	3	4.28571	4	4.65116	1.05195	0.250875	4.41095		AC+CC	3	8.57143	4	9.30233	1.05787	0.242747	4.61006
Intron	140567641	rs7688743	G	68	97.1429	78	90.6977	1			0.103232	GG	33	94.2857	35	81.3953	1			0.0924199
			A	2	2.85714	8	9.30233	2.96688	0.69808	12.6094		AG+GG	2	5.71429	8	18.6047	3.20845	0.725193	14.195
Exon 2	140567914	rs45539933	C	70	100	84	97.6744	1			0.200534	CC	35	100	41	95.3488	1			0.199051
			T	0	0	2	2.32558	4.1716	0.197003	88.3347		CT+TT	0	0	2	4.65116	4.27711	0.198687	92.0729
Intron	140568108	rs3138733	CGTGTGTGT	44	62.8571	51	59.3023	1			0.651931	CGTGTGTGT CGTGTGTGT	14	40	17	39.5349	1			0.966913
			C	26	37.1429	35	40.6977	1.15754	0.608224	2.20296		CGTGTGTGT C+CC	21	60	26	60.4651	1.02126	0.415652	2.50925
Intron	140568333	rs2071415	A	67	95.7143	82	95.3488	1			0.912959	AA	32	91.4286	39	90.6977	1			0.911135
			G	3	4.28571	4	4.65116	1.05195	0.250875	4.41095		AG+GG	3	8.57143	4	9.30233	1.05787	0.242747	4.61006
Intron	140568337	unknown	A	52	74.2857	64	74.4186	1			0.984965	AA	19	54.2857	21	48.8372	1			0.63426
			T	18	25.7143	22	25.5814	0.989943	0.484306	2.02349		AT+TT	16	45.7143	22	51.1628	1.23679	0.511589	2.98998
Exon 1	140568705	rs1228458494	C	70	100	85	98.8372	1			0.366954	CC	35	100	42	97.6744	1			0.366954
			T	0	0	1	1.16279	2.47368	0.0992164	61.6744		CT+TT	0	0	1	2.32558	2.50588	0.0989736	63.4457
5'UTR	140568833	rs1800661	C	68	97.1429	79	94.0476	1			0.360081	CC	33	94.2857	38	90.4762	1			0.537285
			T	2	2.85714	5	5.95238	1.8956	0.41065	8.75025		CT+TT	2	5.71429	4	9.52381	1.56623	0.311841	7.86646
5'UTR	140568842	rs10011540	T	70	100	83	96.5116	1			0.115759	TT	35	100	40	93.0233	1			0.113343
			G	0	0	3	3.48837	5.91018	0.30015	116.376		GT+GG	0	0	3	6.97674	6.1358	0.306306	122.91
5'UTR	140568870	rs182838068	G	62	100	100	98.0392	1			0.268735	GG	31	100	49	96.0784	1			0.267236
			C	0	0	2	1.96078	3.10945	0.14685	65.8406		CG+CC	0	0	2	3.92157	3.18182	0.147836	68.4811
5'UTR	140568909	rs3749539	G	62	100	98	96.0784	1			0.115525	GG	31	100	47	92.1569	1			0.112063
			A	0	0	4	3.92157	5.71066	0.302219	107.907		AG+AA	0	0	4	7.84314	5.96842	0.310423	114.753
5'UTR	140569225	rs1800660	T	55	88.7097	90	88.2353	1			0.926888	TT	24	77.4194	39	76.4706	1			0.921826
			G	7	11.2903	12	11.7647	1.0221	0.389406	2.68277		GT+GG	7	22.5806	12	23.5294	1.03376	0.366797	2.91347
5'UTR	140569265	rs3811787	T	57	91.9355	83	81.3725	1			0.0642933	TT	26	83.871	34	66.6667	1			0.0901578
			G	5	8.06452	19	18.6275	2.44148	0.894461	6.66416		GT+GG	5	16.129	17	33.3333	2.44401	0.826945	7.22317
5'UTR	140569304	rs36207410	G	55	88.7097	100	98.0392	1			0.0112101	GG	25	80.6452	49	96.0784	1			0.023214
			A	7	11.2903	2	1.96078	0.18408	0.042391	0.799352		AG+AA	6	19.3548	2	3.92157	0.198135	0.0426937	0.919517
5'UTR	140569941	rs3811789	T	62	100	77	93.9024	1			0.0485953	TT	31	100	36	87.8049	1			0.0453335
			A	0	0	5	6.09756	8.87097	0.481215	163.532		AT+AA	0	0	5	12.1951	9.49315	0.504838	178.513
5'UTR	140569942	rs191838863	A	60	96.7742	92	90.1961	1			0.117867	AA	29	93.5484	42	82.3529	1			0.15169
			T	2	3.22581	10	9.80392	2.74703	0.666073	11.3293		At+TT	2	6.45161	9	17.6471	2.63765	0.606311	11.4746
5'UTR	140570066	rs36207404	G	59	95.1613	77	93.9024	1			0.744871	GG	28	90.3226	36	87.8049	1			0.738191
			T	3	4.83871	5	6.09756	1.20645	0.30288	4.80562		GT+TT	3	9.67742	5	12.1951	1.22701	0.294538	5.11155
5'UTR	140570422	rs3811790	C	57	91.9355	89	87.2549	1			0.35393	CC	26	83.871	38	74.5098	1			0.323648
			A	5	8.06452	13	12.7451	1.57694	0.5544	4.48547		AC+AA	5	16.129	13	25.4902	1.68949	0.557872	5.11656
5'UTR	140570533	rs141539068	G	62	100	100	98.0392	1			0.268735	GG	31	100	49	96.0784	1			0.267236
			A	0	0	2	1.96078	3.10945	0.14685	65.8406		AG+AA	0	0	2	3.92157	3.18182	0.147836	68.4811
5'UTR	140570542	unknown	G	62	100	101	99.0196	1			0.435601	GG	31	100	50	98.0392	1			0.435601
			GA	0	0	1	0.980392	1.84729	0.0740938	46.0563		GA G+GA GA	0	0	1	1.96078	1.87129	0.0739159	47.3743
5'UTR	140570776	rs36207408	G	55	88.7097	99	97.0588	1			0.0307659	GG	25	80.6452	48	94.1176	1			0.0599809
			A	7	11.2903	3	2.94118	0.260302	0.0701933	0.96529		AG+AA	6	19.3548	3	5.88235	0.283109	0.0708624	1.13107
5'UTR	140571476	rs76129861	G	55	88.7097	99	97.0588	1			0.0307659	GG	25	80.6452	48	94.1176	1			0.0599809
			A	7	11.2903	3	2.94118	0.260302	0.0701933	0.96529		AG+AA	6	19.3548	3	5.88235	0.283109	0.0708624	1.13107
5'UTR	140571531	rs1430579	G	62	100	89	87.2549	1			0.00349353	GG	31	100	41	80.3922	1			0.00892269
			C	0	0	13	12.7451	18.8547	1.10033	323.086		CG+GG	0	0	10	19.6078	15.9398	0.899578	282.439
5'UTR	140571632	rs1430578	G	62	100	89	87.2549	1			0.00349353	GG	31	100	41	80.3922	1			0.00892269
			A	0	0	13	12.7451	18.8547	1.10033	323.086		AG+AA	0	0	10	19.6078	15.9398	0.899578	282.439
5'UTR	140571789	rs1472268	T	62	100	89	87.2549	1			0.00349353	TT	31	100	41	80.3922	1			0.00892269
			A	0	0	13	12.7451	18.8547	1.10033	323.086		AT+AA	0	0	10	19.6078	15.9398	0.899578	282.439
5'UTR	140571850	rs1472269	A	62	100	89	87.2549	1			0.00349353	AA	31	100	41	80.3922	1			0.00892269
			G	0	0	13	12.7451	18.8547	1.10033	323.086		AG+GG	0	0	10	19.6078	15.9398	0.899578	282.439
5'UTR	140571985	rs78935803	G	60	96.7742	101	99.0196	1			0.299587	GG	29	93.5484	50	98.0392	1			0.29653
			A	2	3.22581	1	0.980392	0.357635	0.0460789	2.77574		AG+AA	2	6.45161	1	1.96078	0.350495	0.0440241	2.79044
5'UTR	140571987	rs1334638216	G	61	98.3871	102	100	1			0.199619	GG	30	96.7742	51	100	1			0.199619
			A	1	1.6129	0	0	0.2	0.0080211	4.98685		AG+AA	1	3.22581	0	0	0.197411	0.0077947	4.99969
5'UTR	140572036	rs56724370	A	55	88.7097	99	97.0588	1			0.0307659	AA	25	80.6452	48	94.1176	1			0.0599809
			C	7	11.2903	3	2.94118	0.260302	0.0701933	0.96529		AC+CC	6	19.3548	3	5.88235	0.283109	0.0708624	1.13107
5'UTR	140572113	rs77178927	T	55	88.7097	99	97.0588	1			0.0307659	TT	25	80.6452	48	94.1176	1			0.0599809
			G	7	11.2903	3	2.94118	0.260302	0.0701933	0.96529		GT+GG	6	19.3548	3	5.88235	0.283109	0.0708624	1.13107
5'UTR	140572723	rs7687015	G	62	100	99	97.0588	1			0.174228	GG	31	100	48	94.1176	1			0.17151
			T	0	0	3	2.94118	4.39698	0.223318	86.5739		GT+TT	0	0	3	5.88235	4.54639	0.227033	91.0425
5'UTR	140572807	rs1800592	T	62	100	89	87.2549	1			0.00349353	TT	31	100	41	80.3922	1			0.00892269
			C	0	0	13	12.7451	18.8547	1.10033	323.086		CT+CC	0	0	10	19.6078	15.9398	0.899578	282.439
5'UTR	140573074	rs73856659	A	62	100	101	99.0196	1			0.435601	AA	31	100	50	98.0392	1			0.435601
			T	0	0	1	0.980392	1.84729	0.0740938	46.0563		AT+TT	0	0	1	1.96078	1.87129	0.0739159	47.3743
5'UTR	140573371	rs6536992	G	55	88.7097	106	86.8852	1			0.724285	GG	25	80.6452	49	80.3279	1			0.971231
			A	7	11.2903	16	13.1148	1.14648	0.455921	2.88299		AG+AA	6	19.3548	12	19.6721	0.990676	0.34274	2.86351
5'UTR	140573392	rs6536993	C	55	88.7097	86	84.3137	1			0.433196	CC	25	80.6452	39	76.4706	1			0.659833
			T	7	11.2903	16	15.6863	1.41156	0.558809	3.56562		CT+TT	6	19.3548	12	23.5294	1.24148	0.42557	3.62167
5'UTR	140573402	rs1434525671	ACCTC	57	91.9355	90	88.2353	1			0.45235	ACCTC ACCTC	27	87.0968	43	84.3137	1			0.731125
			A	5	8.06452	12	11.7647	1.444	0.502305	4.15113		ACCTC A+A A	4	12.9032	8	15.6863	1.19413	0.346112	4.11986
5'UTR	140573428	rs115691086	T	57	91.9355	97	95.098	1			0.413234	TT	26	83.871	46	90.1961	1			0.398921
			C	5	8.06452	5	4.90196	0.589744	0.173063	2.00966		CT+CC	5	16.129	5	9.80392	0.569892	0.159314	2.0386
5'UTR	140573493	rs6536994	A	55	88.7097	86	84.3137	1			0.433196	AA	25	80.6452	39	76.4706	1			0.659833
			T	7	11.2903	16	15.6863	1.41156	0.558809	3.56562		AT+TT	6	19.3548	12	23.5294	1.24148	0.42557	3.62167
5'UTR	140573512	rs146651913	G	62	100	99	97.0588	1			0.174228	GG	31	100	48	94.1176	1			0.17151
			T	0	0	3	2.94118	4.39698	0.223318	86.5739		GT+TT	0	0	3	5.88235	4.54639	0.227033	91.0425
5'UTR	140573614	rs79430751	C	56	90.3226	99	97.0588	1			0.0670804	CC	26	83.871	48	94.1176	1			0.131795
			G	6	9.67742	3	2.94118	0.30576	0.0800733	1.16754		CG+GG	5	16.129	3	5.88235	0.347704	0.0839312	1.44044

## Sheet: S2
UCP-1	Position (chr4)			KONT		without T2DM						with T2DM
Localization		RS	Allele/Genotype	N	%	N	%	OR	CI95%		p	N	%	OR	CI95%		p
3'UTR	140558375	rs77149926	C	55	88.7097	47	97.9167	1			0.0664017	53	98.1481	1			0.0463222
			T	7	11.2903	1	2.08333	0.233684	0.0388068	1.40718		1	1.85185	0.207477	0.0345418	1.24622
			CC	25	80.6452	23	95.8333	1			0.0967522	26	96.2963	1			0.0704036
			CT+TT	6	19.3548	1	4.16667	0.250409	0.0389127	1.61142		1	3.7037	0.222061	0.0346797	1.4219
3'UTR	140558632	rs546370514	G	62	100	48	100					53	98.1481	1			0.283937
			T	0	0	0	0					1	1.85185	3.50467	0.139831	87.8399
			GG	31	100	24	100					26	96.2963	1			0.283937
			GT+TT	0	0	0	0					1	3.7037	3.56604	0.139367	91.2453
3'UTR	140558845	rs6840266	T	50	80.6452	40	83.3333	1			0.718197	41	75.9259	1			0.539258
			C	12	19.3548	8	16.6667	0.847901	0.323207	2.22439		13	24.0741	1.31422	0.549447	3.14346
			TT	20	64.5161	16	66.6667	1			0.869088	16	59.2593	1			0.68327
			CT+CC	11	35.4839	8	33.3333	0.918314	0.306205	2.75403		11	40.7407	1.24242	0.437726	3.52645
CODING	140559965	unknown	C	70	100	57	98.2759	1			0.271948	28	100
			A	0	0	1	1.72414	3.67826	0.14703	92.0195		0	0
			CC	35	100	28	96.5517	1			0.271948	14	100
			AC+AA	0	0	1	3.44828	3.73684	0.146583	95.2635		0	0
CODING	140559979	unknown	A	69	98.5714	58	100	1			0.362686	28	100	1			0.527089
			AG	1	1.42857	0	0	0.396011	0.0158305	9.90651		0	0	0.812865	0.0321478	20.5535
			AA	34	97.1429	29	100	1			0.362686	14	100	1			0.527089
			AG A+AG AG	1	2.85714	0	0	0.389831	0.015295	9.93577		0	0	0.793103	0.0304789	20.6377
CODING	140560427	rs6536991	T	65	92.8571	56	96.5517	1			0.361997	26	92.8571	1			1
			C	5	7.14286	2	3.44828	0.526951	0.11333	2.45016		2	7.14286	1.1235	0.2357	5.35532
			TT	30	85.7143	27	93.1034	1			0.349566	12	85.7143	1			1
			CT+CC	5	14.2857	2	6.89655	0.504132	0.103696	2.45092		2	14.2857	1.10909	0.21654	5.68063
CODING	140560607	rs726989	G	61	87.1429	52	89.6552	1			0.661255	27	96.4286	1			0.172297
			A	9	12.8571	6	10.3448	0.801504	0.276715	2.32155		1	3.57143	0.35311	0.0595611	2.09342
			GG	27	77.1429	23	79.3103	1			0.835883	13	92.8571	1			0.204024
			AG+AA	8	22.8571	6	20.6897	0.894869	0.280464	2.85523		1	7.14286	0.359477	0.0562981	2.29535
CODING	140560701	unknown	T	68	97.1429	54	93.1034	1			0.283684	21	75	1			0.000646327
			C	2	2.85714	4	6.89655	2.26239	0.462988	11.0551		7	25	9.55814	2.10903	43.3175
			TT	33	94.2857	25	86.2069	1			0.273464	7	50	1			0.000344158
			CT+CC	2	5.71429	4	13.7931	2.36471	0.463493	12.0646		7	50	13.4	2.61035	68.7876
CODING	140561033	unknown	T	65	92.8571	54	93.1034	1			0.9569	23	82.1429	1			0.115294
			C	5	7.14286	4	6.89655	0.983319	0.268885	3.59602		5	17.8571	2.78723	0.780847	9.94904
			TT	30	85.7143	25	86.2069	1			0.95535	9	64.2857	1			0.0960923
			CT+CC	5	14.2857	4	13.7931	0.97861	0.253107	3.78368		5	35.7143	3.21053	0.801052	12.8674
CODING	140561152	rs2043124	A	62	88.5714	52	89.6552	1			0.845554	27	96.4286	1			0.22609
			G	8	11.4286	6	10.3448	0.910364	0.307559	2.69464		1	3.57143	0.40107	0.0667745	2.40895
			AA	28	80	23	79.3103	1			0.946001	13	92.8571	1			0.276266
			AG+GG	7	20	6	20.6897	1.05106	0.321729	3.43374		1	7.14286	0.422222	0.0651487	2.73638
CODING	140561175	unknown	A	60	85.7143	51	87.931	1			0.714041	25	89.2857	1			0.639454
			T	10	14.2857	7	12.069	0.839112	0.306216	2.29939		3	10.7143	0.79085	0.216563	2.88805
			AA	25	71.4286	22	75.8621	1			0.691647	11	78.5714	1			0.612597
			AT+TT	10	28.5714	7	24.1379	0.809524	0.270763	2.4203		3	21.4286	0.73913	0.18304	2.98467
CODING	140561203	unknown	G	64	91.4286	55	94.8276	1			0.455787	20	71.4286	1			0.0109917
			A	6	8.57143	3	5.17241	0.62578	0.162535	2.40933		8	28.5714	4.11445	1.32149	12.8103
			GG	29	82.8571	26	89.6552	1			0.439729	6	42.8571	1			0.00558362
			AG+AA	6	17.1429	3	10.3448	0.599419	0.147614	2.43407		8	57.1429	5.93491	1.57242	22.4006
CODING	140561297	rs1012961581	A	69	98.5714	58	100	1			0.362686	28	100	1			0.527089
			G	1	1.42857	0	0	0.396011	0.0158305	9.90651		0	0	0.812865	0.0321478	20.5535
			AA	34	97.1429	29	100	1			0.362686	14	100	1			0.527089
			AG+GG	1	2.85714	0	0	0.389831	0.015295	9.93577		0	0	0.793103	0.0304789	20.6377
CODING	140561330	unknown	CT	69	98.5714	58	100	1			0.362686	26	92.8571	1			0.139974
			C	1	1.42857	0	0	0.396011	0.0158305	9.90651		2	7.14286	4.37107	0.549833	34.7492
			CT CT	34	97.1429	29	100	1			0.362686	12	85.7143	1			0.135697
			CT C+C C	1	2.85714	0	0	0.389831	0.015295	9.93577		2	14.2857	4.6	0.549293	38.5222
CODING	140561340	unknown	T	58	82.8571	49	84.4828	1			0.805487	16	57.1429	1			0.00780196
			A	12	17.1429	9	15.5172	0.898182	0.356281	2.26431		12	42.8571	3.54545	1.36353	9.21889
			TT	23	65.7143	20	68.9655	1			0.784396	2	14.2857	1			0.00128218
			AT+AA	12	34.2857	9	31.0345	0.87122	0.310779	2.44233		12	85.7143	9.4	2.05294	43.0407
CODING	140561363	unknown	T	59	84.2857	51	87.931	1			0.556359	14	50	1			0.000466277
			C	11	15.7143	7	12.069	0.753482	0.279226	2.03325		14	50	5.17391	1.97397	13.5612
			TT	24	68.5714	22	75.8621	1			0.521718	0	0	1			1.76076e-05
			CT+CC	11	31.4286	7	24.1379	0.710145	0.240338	2.09832		14	100	61.7826	3.38254	1128.47
CODING	140561616	unknown	G	70	100	57	98.2759	1			0.271948	28	100
			T	0	0	1	1.72414	3.67826	0.14703	92.0195		0	0
			GG	35	100	28	96.5517	1			0.271948	14	100
			GT+TT	0	0	1	3.44828	3.73684	0.146583	95.2635		0	0
CODING	140561662	rs1244856338	T	64	91.4286	52	89.6552	1			0.732869	23	82.1429	1			0.190602
			C	6	8.57143	6	10.3448	1.22857	0.390323	3.86702		5	17.8571	2.32242	0.678932	7.94431
			TT	29	82.8571	23	79.3103	1			0.719562	9	64.2857	1			0.163596
			CT+CC	6	17.1429	6	20.6897	1.25532	0.372542	4.22993		5	35.7143	2.62753	0.680761	10.1415
CODING	140561713	rs183105785	A	69	98.5714	54	93.1034	1			0.113361	25	89.2857	1			0.0367958
			C	1	1.42857	4	6.89655	3.82569	0.582813	25.1125		3	10.7143	6.35948	0.890555	45.4132
			AA	34	97.1429	25	86.2069	1			0.107379	11	78.5714	1			0.033763
			AC+CC	1	2.85714	4	13.7931	4.05882	0.596549	27.6156		3	21.4286	7	0.923172	53.0779
CODING	140561965	unknown	T	56	80	49	84.4828	1			0.512458	16	57.1429	1			0.0212523
			C	14	20	9	15.5172	0.747823	0.303214	1.84437		12	42.8571	2.95193	1.1596	7.51461
			TT	21	60	20	68.9655	1			0.460343	2	14.2857	1			0.00414449
			CT+CC	14	40	9	31.0345	0.687132	0.248386	1.90087		12	85.7143	7.41379	1.63373	33.6435
CODING	140562317	rs2270565	T	69	98.5714	58	100	1			0.362686	26	92.8571	1			0.139974
			A	1	1.42857	0	0	0.396011	0.0158305	9.90651		2	7.14286	4.37107	0.549833	34.7492
			TT	34	97.1429	29	100	1			0.362686	12	85.7143	1			0.135697
			AT+AA	1	2.85714	0	0	0.389831	0.015295	9.93577		2	14.2857	4.6	0.549293	38.5222
CODING	140562407	unknown	A	54	77.1429	49	84.4828	22			0.298971	14	50	1			0.00878472
			G	16	22.8571	9	15.5172	0.633915	0.261319	1.53777		14	50	3.30303	1.32584	8.22873
			AA	19	54.2857	20	68.9655	1			0.234505	0	0	1			0.000488254
			AG+GG	16	45.7143	9	31.0345	0.547672	0.199324	1.50481		14	100	34.2727	1.89625	619.444
CODING	140562506	unknown	A	69	98.5714	58	100	1			0.362686	28	100	1			0.527089
			G	1	1.42857	0	0	0.396011	0.0158305	9.90651		0	0	0.812865	0.0321478	20.5535
			AA	34	97.1429	29	100	1			0.362686	14	100	1			0.527089
			AG+GG	1	2.85714	0	0	0.389831	0.015295	9.93577		0	0	0.793103	0.0304789	20.6377
CODING	140562566	unknown	A	68	97.1429	57	98.2759	1			0.674392	25	89.2857	1			0.11212
			C	2	2.85714	1	1.72414	0.714783	0.0916126	5.5769		3	10.7143	3.76078	0.697055	20.2904
			AA	33	94.2857	28	96.5517	1			0.671869	11	78.5714	1			0.104204
			AC+CC	2	5.71429	1	3.44828	0.705263	0.0876703	5.67348		3	21.4286	4.07826	0.70457	23.6062
CODING	140562581	rs1494808	A	62	88.5714	50	86.2069	1			0.688354	27	96.4286	1			0.22609
			C	8	11.4286	8	13.7931	1.23762	0.446053	3.43393		1	3.57143	0.40107	0.0667745	2.40895
			AA	28	80	21	72.4138	1			0.479197	13	92.8571	1			0.276266
			AC+CC	7	20	8	27.5862	1.50233	0.485143	4.6522		1	7.14286	0.422222	0.0651487	2.73638
CODING	140562756	rs1038137631	T	70	100	57	98.2759	1			0.271948	28	100
			G	0	0	1	1.72414	3.67826	0.14703	92.0195		0	0
			TT	35	100	28	96.5517	1			0.271948	14	100
			GT+GG	0	0	1	3.44828	3.73684	0.146583	95.2635		0	0
CODING	140562854	unknown	T	65	92.8571	55	94.8276	1			0.647915	23	82.1429	1			0.115294
			A	5	7.14286	3	5.17241	0.751024	0.187612	3.0064		5	17.8571	2.78723	0.780847	9.94904
			TT	30	85.7143	26	89.6552	1			0.637767	9	64.2857	1			0.0960923
			AT+AA	5	14.2857	3	10.3448	0.732419	0.173929	3.08423		5	35.7143	3.21053	0.801052	12.8674
CODING	140563271	rs1241007909	T	66	94.2857	57	98.2759	1			0.247944	23	82.1429	1			0.0613781
			A	4	5.71429	1	1.72414	0.385507	0.0587475	2.52974		5	17.8571	3.45863	0.913183	13.0994
			TT	31	88.5714	28	96.5517	1			0.240024	9	64.2857	1			0.0496472
			AT+AA	4	11.4286	1	3.44828	0.368421	0.0542232	2.50325		5	35.7143	4.05263	0.958551	17.134
CODING	140563279	unknown	T	64	91.4286	54	93.1034	1			0.726255	24	85.7143	1			0.400957
			G	6	8.57143	4	6.89655	0.819337	0.233598	2.87379		4	14.2857	1.82261	0.502301	6.61335
			TT	29	82.8571	25	86.2069	1			0.715471	10	71.4286	1			0.374799
			GT+GG	6	17.1429	4	13.7931	0.800905	0.215321	2.97904		4	28.5714	1.94505	0.482954	7.83354
CODING	140563477	unknown	T	69	98.5714	56	96.5517	1			0.453904	23	82.1429	1			0.00229676
			C	1	1.42857	2	3.44828	2.05015	0.26274	15.9972		5	17.8571	10.844	1.67966	70.0091
			TT	34	97.1429	27	93.1034	1			0.450198	9	64.2857	1			0.00170585
			CT+CC	1	2.85714	2	6.89655	2.09091	0.25982	16.8267		5	35.7143	13.3158	1.90779	92.9401
CODING	140563989	rs1418268253	G	68	97.1429	58	100	1			0.196219	28	100	1			0.368613
			C	2	2.85714	0	0	0.234188	0.0110201	4.97672		0	0	0.480702	0.0223664	10.3313
			GG	34	97.1429	29	100	1			0.362686	14	100	1			0.527089
			CG+CC	1	2.85714	0	0	0.389831	0.015295	9.93577		0	0	0.793103	0.0304789	20.6377
CODING	140564203	unknown	T	65	92.8571	51	87.931	1			0.343084	24	85.7143	1			0.271137
			G	5	7.14286	7	12.069	1.73433	0.544081	5.52843		4	14.2857	2.18738	0.578794	8.26659
			TT	30	85.7143	22	75.8621	1			0.318598	10	71.4286	1			0.248213
			GT+GG	5	14.2857	7	24.1379	1.84848	0.541514	6.3099		4	28.5714	2.37662	0.56893	9.92801
CODING	140564392	unknown	A	67	95.7143	54	93.1034	1			0.519463	25	89.2857	1			0.23285
			C	3	4.28571	4	6.89655	1.5924	0.376618	6.73291		3	10.7143	2.64706	0.561785	12.4726
			AA	32	91.4286	25	86.2069	1			0.508588	11	78.5714	1			0.219601
			AC+CC	3	8.57143	4	13.7931	1.63866	0.369303	7.27098		3	21.4286	2.82609	0.555322	14.3822
CODING	140564447	unknown	A	69	98.5714	58	100	1			0.362686	28	100	1			0.527089
			C	1	1.42857	0	0	0.396011	0.0158305	9.90651		0	0	0.812865	0.0321478	20.5535
			AA	34	97.1429	29	100	1			0.362686	14	100	1			0.527089
			AC+CC	1	2.85714	0	0	0.389831	0.015295	9.93577		0	0	0.793103	0.0304789	20.6377
CODING	140564690	unknown	T	55	78.5714	51	87.931	1			0.164001	15	53.5714	1			0.0138082
			C	15	21.4286	7	12.069	0.521453	0.201522	1.3493		13	46.4286	3.11863	1.24076	7.8386
			TT	20	57.1429	22	75.8621	1			0.119414	1	7.14286	1			0.0015654
			CT+CC	15	42.8571	7	24.1379	0.44086	0.153129	1.26924		13	92.8571	11.9032	1.94545	72.8299
CODING	140565024	rs1349548769	A	66	94.2857	57	98.2759	1			0.247944	25	89.2857	1			0.387697
			C	4	5.71429	1	1.72414	0.385507	0.0587475	2.52974		3	10.7143	2.02832	0.466552	8.81808
			AA	31	88.5714	28	96.5517	1			0.240024	11	78.5714	1			0.371093
			AC+CC	4	11.4286	1	3.44828	0.368421	0.0542232	2.50325		3	21.4286	2.13043	0.451482	10.053
CODING	140565178	rs11932232	A	62	88.5714	52	89.6552	1			0.845554	27	96.4286	1			0.22609
			G	8	11.4286	6	10.3448	0.910364	0.307559	2.69464		1	3.57143	0.40107	0.0667745	2.40895
			AA	28	80	23	79.3103	1			0.946001	13	92.8571	1			0.276266
			AG+GG	7	20	6	20.6897	1.05106	0.321729	3.43374		1	7.14286	0.422222	0.0651487	2.73638
CODING	140565830	rs1430583	A	65	92.8571	52	89.6552	1			0.521585	27	96.4286	1			0.507455
			G	5	7.14286	6	10.3448	1.47446	0.447581	4.85728		1	3.57143	0.649587	0.10117	4.17085
			CC	30	85.7143	23	79.3103	1			0.502423	13	92.8571	1			0.495243
			CT+TT	5	14.2857	6	20.6897	1.53385	0.436587	5.38883		1	7.14286	0.616162	0.0907193	4.18494
CODING	140566246	rs13128910	T	59	84.2857	50	86.2069	1			0.761783	20	71.4286	1			0.147897
			C	11	15.7143	8	13.7931	0.870857	0.332572	2.28038		8	28.5714	2.14528	0.774502	5.94218
			TT	25	71.4286	22	75.8621	1			0.691647	6	42.8571	1			0.0636026
			CT+CC	10	28.5714	7	24.1379	0.809524	0.270763	2.4203		8	57.1429	3.17582	0.910987	11.0714
CODING	140566594	rs6822807	T	61	87.1429	52	89.6552	1			0.661255	25	89.2857	1			0.771167
			C	9	12.8571	6	10.3448	0.801504	0.276715	2.32155		3	10.7143	0.888545	0.239839	3.29184
			TT	27	77.1429	23	79.3103	1			0.835883	11	78.5714	1			0.914662
			CT+CC	8	22.8571	6	20.6897	0.894869	0.280464	2.85523		3	21.4286	0.984655	0.237428	4.08354
CODING	140566801	rs6818140	A	62	88.5714	52	89.6552	1			0.845554	27	96.4286	1			0.22609
			G	8	11.4286	6	10.3448	0.910364	0.307559	2.69464		1	3.57143	0.40107	0.0667745	2.40895
			AA	28	80	23	79.3103	1			0.946001	13	92.8571	1			0.276266
			AG+GG	7	20	6	20.6897	1.05106	0.321729	3.43374		1	7.14286	0.422222	0.0651487	2.73638
CODING	140566820	rs1270966988	A	59	84.2857	51	87.931	1			0.556359	19	67.8571	1			0.069733
			C	11	15.7143	7	12.069	0.753482	0.279226	2.03325		9	32.1429	2.52062	0.927285	6.85177
			AA	24	68.5714	22	75.8621	1			0.521718	5	35.7143	1			0.0364072
			AC+CC	11	31.4286	7	24.1379	0.710145	0.240338	2.09832		9	64.2857	3.67984	1.04128	13.0044
CODING	140567149	unknown	A	67	95.7143	58	100	1			0.11202	25	89.2857	1			0.23285
			C	3	4.28571	0	0	0.164835	0.00834025	3.25777		3	10.7143	2.64706	0.561785	12.4726
			AA	32	91.4286	29	100	1			0.1091	11	78.5714	1			0.219601
			AC+CC	3	8.57143	0	0	0.157385	0.00779769	3.17659		3	21.4286	2.82609	0.555322	14.3822
CODING	140567294	unknown	A	63	90	57	98.2759	1			0.0551144	21	75	1			0.0564917
			C	7	10	1	1.72414	0.22087	0.0369126	1.32159		7	25	2.95349	0.95972	9.08921
			AA	28	80	28	96.5517	1			0.0479897	7	50	1			0.0376669
			AC+CC	7	20	1	3.44828	0.2	0.0321357	1.24472		7	50	3.8	1.04306	13.8438
CODING	140567310	unknown	T	67	95.7143	54	93.1034	1			0.519463	24	85.7143	1			0.0840593
			C	3	4.28571	4	6.89655	1.5924	0.376618	6.73291		4	14.2857	3.54227	0.813324	15.4277
			TT	32	91.4286	25	86.2069	1			0.508588	10	71.4286	1			0.0736383
			CT+CC	3	8.57143	4	13.7931	1.63866	0.369303	7.27098		4	28.5714	3.97959	0.835785	18.9488
CODING	140567578	rs2071416	A	67	95.7143	55	94.8276	1			0.813949	27	96.4286	1			0.872395
			C	3	4.28571	3	5.17241	1.21622	0.265047	5.58082		1	3.57143	1.05195	0.14766	7.4942
			AA	32	91.4286	26	89.6552	1			0.810026	13	92.8571	1			0.870283
			AC+CC	3	8.57143	3	10.3448	1.22642	0.255681	5.88269		1	7.14286	1.03175	0.137512	7.74117
CODING	140567641	rs7688743	G	68	97.1429	53	91.3793	1			0.155014	25	89.2857	1			0.11212
			A	2	2.85714	5	8.62069	2.81682	0.605564	13.1027		3	10.7143	3.76078	0.697055	20.2904
			GG	33	94.2857	24	82.7586	1			0.14449	11	78.5714	1			0.104204
			AG+GG	2	5.71429	5	17.2414	3.00816	0.617614	14.6516		3	21.4286	4.07826	0.70457	23.6062
CODING	140567914	rs45539933	C	70	100	58	100					26	92.8571	1			0.0245963
			T	0	0	0	0					2	7.14286	13.3019	0.618053	286.287
			CC	35	100	29	100					12	85.7143	1			0.023838
			CT+TT	0	0	0	0					2	14.2857	14.2	0.637087	316.503
CODING	140568108	rs3138733	CGTGTGTGT	44	62.8571	28	48.2759	1			0.0991635	23	82.1429	1			0.0650159
			C	26	37.1429	30	51.7241	1.79709	0.891108	3.62416		5	17.8571	0.393015	0.13814	1.11815
			CGTGTGTGT CGTGTGTGT	14	40	7	24.1379	1			0.181939	10	71.4286	1			0.049098
			CGTGTGTGT C+CC	21	60	22	75.8621	2.02326	0.699989	5.84804		4	28.5714	0.289037	0.0795919	1.04963
CODING	140568333	rs2071415	A	67	95.7143	57	98.2759	1			0.408857	25	89.2857	1			0.23285
			G	3	4.28571	1	1.72414	0.503106	0.0719494	3.51796		3	10.7143	2.64706	0.561785	12.4726
			AA	32	91.4286	28	96.5517	1			0.403016	11	78.5714	1			0.219601
			AG+GG	3	8.57143	1	3.44828	0.488722	0.0676266	3.53188		3	21.4286	2.82609	0.555322	14.3822
CODING	140568337	unknown	A	52	74.2857	49	84.4828	1			0.160868	15	53.5714	1			0.0474987
			T	18	25.7143	9	15.5172	0.544636	0.227403	1.30441		13	46.4286	2.47167	1.0031	6.09024
			AA	19	54.2857	20	68.9655	1			0.234505	1	7.14286	1			0.00268152
			AT+TT	16	45.7143	9	31.0345	0.547672	0.199324	1.50481		13	92.8571	10.6364	1.74099	64.9814
CODING	140568705	rs1228458494	C	70	100	57	98.2759	1			0.271948	28	100
			T	0	0	1	1.72414	3.67826	0.14703	92.0195		0	0
			CC	35	100	28	96.5517	1			0.271948	14	100
			CT+TT	0	0	1	3.44828	3.73684	0.146583	95.2635		0	0
5'UTR	140568833	rs1800661	C	68	97.1429	54	93.1034	1			0.283684	26	92.8571	1			0.335195
			T	2	2.85714	4	6.89655	2.26239	0.462988	11.0551		2	7.14286	2.58491	0.423238	15.7872
			CC	33	94.2857	26	89.6552	1			0.495398	12	85.7143	1			0.327187
			CT+TT	2	5.71429	3	10.3448	1.76981	0.322947	9.69891		2	14.2857	2.68	0.41323	17.3811
5'UTR	140568833	rs1800661	C	60	96.7742	43	89.5833	1			0.127195	49	90.7407	1			0.175312
			T	2	3.22581	5	10.4167	3.05977	0.652707	14.3436		5	9.25926	2.68889	0.575584	12.5614
			CC	29	93.5484	20	83.3333	1			0.232428	22	81.4815	1			0.163028
			CT+TT	2	6.45161	4	16.6667	2.59024	0.499658	13.4279		5	18.5185	2.88444	0.58674	14.1801
5'UTR	140568842	rs10011540	T	70	100	57	98.2759	1			0.271948	26	92.8571	1			0.0245963
			G	0	0	1	1.72414	3.67826	0.14703	92.0195		2	7.14286	13.3019	0.618053	286.287
			TT	35	100	28	96.5517	1			0.271948	12	85.7143	1			0.023838
			GT+GG	0	0	1	3.44828	3.73684	0.146583	95.2635		2	14.2857	14.2	0.637087	316.503
5'UTR	140568842	rs10011540	T	62	100	46	95.8333	1			0.106376	50	92.5926	1			0.02989
			G	0	0	2	4.16667	6.72043	0.315089	143.338		4	7.40741	11.1386	0.585775	211.803
			TT	31	100	23	95.8333	1			0.255741	23	85.1852	1			0.0276824
			GT+GG	0	0	1	4.16667	4.02128	0.156711	103.188		4	14.8148	12.0638	0.618767	235.203
5'UTR	140568870	rs182838068	G	62	100	47	97.9167	1			0.255741	53	98.1481	1			0.283937
			C	0	0	1	2.08333	3.94737	0.157272	99.0748		1	1.85185	3.50467	0.139831	87.8399
			GG	31	100	23	95.8333	1			0.255741	26	96.2963	1			0.283937
			CG+CC	0	0	1	4.16667	4.02128	0.156711	103.188		1	3.7037	3.56604	0.139367	91.2453
5'UTR	140568909	rs3749539	G	62	100	48	100					50	92.5926	1			0.02989
			A	0	0	0	0					4	7.40741	11.1386	0.585775	211.803
			GG	31	100	24	100					23	85.1852	1			0.0276824
			AG+AA	0	0	0	0					4	14.8148	12.0638	0.618767	235.203
5'UTR	140569225	rs1800660	T	55	88.7097	42	87.5	1			0.846162	48	88.8889	1			0.975757
			G	7	11.2903	6	12.5	1.13176	0.367886	3.48176		6	11.1111	0.991753	0.323986	3.03585
			TT	24	77.4194	18	75	1			0.835594	21	77.7778	1			0.974178
			GT+GG	7	22.5806	6	25	1.14775	0.341749	3.85465		6	22.2222	0.987597	0.297619	3.27717
5'UTR	140569265	rs3811787	T	57	91.9355	41	85.4167	1			0.278956	42	77.7778	1			0.0322439
			G	5	8.06452	7	14.5833	1.88938	0.586108	6.09059		12	22.2222	3.07487	1.04586	9.04025
			TT	26	83.871	17	70.8333	1			0.24997	17	62.963	1			0.0721487
			GT+GG	5	16.129	7	29.1667	2.06494	0.588629	7.24388		10	37.037	2.89091	0.874797	9.55348
5'UTR	140569304	rs36207410	G	55	88.7097	47	97.9167	1			0.0664017	53	98.1481	1			0.0463222
			A	7	11.2903	1	2.08333	0.233684	0.0388068	1.40718		1	1.85185	0.207477	0.0345418	1.24622
			GG	25	80.6452	23	95.8333	1			0.0967522	26	96.2963	1			0.0704036
			AG+AA	6	19.3548	1	4.16667	0.250409	0.0389127	1.61142		1	3.7037	0.222061	0.0346797	1.4219
5'UTR	140569941	rs3811789	T	62	100	48	100					49	90.7407	1			0.0147372
			A	0	0	0	0					5	9.25926	13.8889	0.749805	257.269
			TT	31	100	24	100					22	81.4815	1			0.0129641
			AT+AA	0	0	0	0					5	18.5185	15.4	0.809887	292.831
5'UTR	140569942	rs191838863	A	60	96.7742	42	87.5	1			0.0644431	50	92.5926	1			0.312505
			T	2	3.22581	6	12.5	3.70118	0.817236	16.7622		4	7.40741	2.15644	0.439504	10.5806
			AA	29	93.5484	19	79.1667	1			0.115806	23	85.1852	1			0.301053
			At+TT	2	6.45161	5	20.8333	3.32821	0.671462	16.4968		4	14.8148	2.25957	0.439058	11.6287
5'UTR	140570066	rs36207404	G	59	95.1613	45	93.75	1			0.747622	52	96.2963	1			0.764981
			T	3	4.83871	3	6.25	1.30769	0.282857	6.04566		2	3.7037	0.809524	0.153166	4.27856
			GG	28	90.3226	21	87.5	1			0.741433	25	92.5926	1			0.760684
			GT+TT	3	9.67742	3	12.5	1.32558	0.27198	6.46065		2	7.40741	0.798319	0.144575	4.40818
5'UTR	140570422	rs3811790	C	57	91.9355	41	85.4167	1			0.278956	48	88.8889	1			0.578044
			A	5	8.06452	7	14.5833	1.88938	0.586108	6.09059		6	11.1111	1.40112	0.422802	4.64319
			CC	26	83.871	17	70.8333	1			0.24997	21	77.7778	1			0.558327
			AC+AA	5	16.129	7	29.1667	2.06494	0.588629	7.24388		6	22.2222	1.45666	0.409039	5.18743
5'UTR	140570533	rs141539068	G	62	100	47	97.9167	1			0.255741	53	98.1481	1			0.283937
			A	0	0	1	2.08333	3.94737	0.157272	99.0748		1	1.85185	3.50467	0.139831	87.8399
			GG	31	100	23	95.8333	1			0.255741	26	96.2963	1			0.283937
			AG+AA	0	0	1	4.16667	4.02128	0.156711	103.188		1	3.7037	3.56604	0.139367	91.2453
5'UTR	140570542	unknown	G	62	100	48	100					53	98.1481	1			0.283937
			GA	0	0	0	0					1	1.85185	3.50467	0.139831	87.8399
			GG	31	100	24	100					26	96.2963	1			0.283937
			GA G+GA GA	0	0	0	0					1	3.7037	3.56604	0.139367	91.2453
5'UTR	140570776	rs36207408	G	55	88.7097	47	97.9167	1			0.0664017	52	96.2963	1			0.129274
			A	7	11.2903	1	2.08333	0.233684	0.0388068	1.40718		2	3.7037	0.352381	0.0801923	1.54843
			GG	25	80.6452	23	95.8333	1			0.0967522	25	92.5926	1			0.19196
			AG+AA	6	19.3548	1	4.16667	0.250409	0.0389127	1.61142		2	7.40741	0.384615	0.080942	1.82759
5'UTR	140571476	rs76129861	G	55	88.7097	47	97.9167	1			0.0664017	52	96.2963	1			0.129274
			A	7	11.2903	1	2.08333	0.233684	0.0388068	1.40718		2	3.7037	0.352381	0.0801923	1.54843
			GG	25	80.6452	23	95.8333	1			0.0967522	25	92.5926	1			0.19196
			AG+AA	6	19.3548	1	4.16667	0.250409	0.0389127	1.61142		2	7.40741	0.384615	0.080942	1.82759
5'UTR	140571531	rs1430579	G	62	100	48	100					41	75.9259	1			4.45993e-05
			C	0	0	0	0					13	24.0741	40.6627	2.35239	702.88
			GG	31	100	24	100					17	62.963	1			0.000222095
			CG+GG	0	0	0	0					10	37.037	37.8	2.08687	684.681
5'UTR	140571632	rs1430578	G	62	100	48	100					41	75.9259	1			4.45993e-05
			A	0	0	0	0					13	24.0741	40.6627	2.35239	702.88
			GG	31	100	24	100					17	62.963	1			0.000222095
			AG+AA	0	0	0	0					10	37.037	37.8	2.08687	684.681
5'UTR	140571789	rs1472268	T	62	100	48	100					41	75.9259	1			4.45993e-05
			A	0	0	0	0					13	24.0741	40.6627	2.35239	702.88
			TT	31	100	24	100					17	62.963	1			0.000222095
			AT+AA	0	0	0	0					10	37.037	37.8	2.08687	684.681
5'UTR	140571850	rs1472269	A	62	100	48	100					41	75.9259	1			4.45993e-05
			G	0	0	0	0					13	24.0741	40.6627	2.35239	702.88
			AA	31	100	24	100					17	62.963	1			0.000222095
			AG+GG	0	0	0	0					10	37.037	37.8	2.08687	684.681
5'UTR	140571985	rs78935803	G	60	96.7742	47	97.9167	1			0.71647	54	100	1			0.184972
			A	2	3.22581	1	2.08333	0.764211	0.0974376	5.99376		0	0	0.222018	0.0104266	4.72755
			GG	29	93.5484	23	95.8333	1			0.713852	27	100	1			0.183006
			AG+AA	2	6.45161	1	4.16667	0.753191	0.0926429	6.12349		0	0	0.214545	0.00985498	4.67071
5'UTR	140571987	rs1334638216	G	61	98.3871	48	100	1			0.378923	54	100	1			0.350688
			A	1	1.6129	0	0	0.42268	0.0168423	10.6077		0	0	0.376147	0.0150084	9.42715
			GG	30	96.7742	24	100	1			0.378923	27	100	1			0.350688
			AG+AA	1	3.22581	0	0	0.414966	0.0161781	10.6438		0	0	0.369697	0.0144513	9.45769
5'UTR	140572036	rs56724370	A	55	88.7097	47	97.9167	1			0.0664017	52	96.2963	1			0.129274
			C	7	11.2903	1	2.08333	0.233684	0.0388068	1.40718		2	3.7037	0.352381	0.0801923	1.54843
			AA	25	80.6452	23	95.8333	1			0.0967522	25	92.5926	1			0.19196
			AC+CC	6	19.3548	1	4.16667	0.250409	0.0389127	1.61142		2	7.40741	0.384615	0.080942	1.82759
5'UTR	140572113	rs77178927	T	55	88.7097	47	97.9167	1			0.0664017	52	96.2963	1			0.129274
			G	7	11.2903	1	2.08333	0.233684	0.0388068	1.40718		2	3.7037	0.352381	0.0801923	1.54843
			TT	25	80.6452	23	95.8333	1			0.0967522	25	92.5926	1			0.19196
			GT+GG	6	19.3548	1	4.16667	0.250409	0.0389127	1.61142		2	7.40741	0.384615	0.080942	1.82759
5'UTR	140572723	rs7687015	G	62	100	48	100					51	94.4444	1			0.0611688
			T	0	0	0	0					3	5.55556	8.49515	0.428864	168.276
			GG	31	100	24	100					24	88.8889	1			0.058843
			GT+TT	0	0	0	0					3	11.1111	9	0.443665	182.57
5'UTR	140572807	rs1800592	T	62	100	48	100					41	75.9259	1			4.45993e-05
			C	0	0	0	0					13	24.0741	40.6627	2.35239	702.88
			TT	31	100	24	100					17	62.963	1			0.000222095
			CT+CC	0	0	0	0					10	37.037	37.8	2.08687	684.681
5'UTR	140573074	rs73856659	A	62	100	48	100					53	98.1481	1			0.283937
			T	0	0	0	0					1	1.85185	3.50467	0.139831	87.8399
			AA	31	100	24	100					26	96.2963	1			0.283937
			AT+TT	0	0	0	0					1	3.7037	3.56604	0.139367	91.2453
5'UTR	140573371	rs6536992	G	55	88.7097	47	97.9167	1			0.0664017	39	72.2222	1			0.0244695
			A	7	11.2903	1	2.08333	0.233684	0.0388068	1.40718		15	27.7778	2.9038	1.10899	7.60332
			GG	25	80.6452	23	95.8333	1			0.0967522	16	59.2593	1			0.0768371
			AG+AA	6	19.3548	1	4.16667	0.250409	0.0389127	1.61142		11	40.7407	2.73427	0.871053	8.58296
5'UTR	140573392	rs6536993	C	55	88.7097	47	97.9167	1			0.0664017	39	72.2222	1			0.0244695
			T	7	11.2903	1	2.08333	0.233684	0.0388068	1.40718		15	27.7778	2.9038	1.10899	7.60332
			CC	25	80.6452	23	95.8333	1			0.0967522	16	59.2593	1			0.0768371
			CT+TT	6	19.3548	1	4.16667	0.250409	0.0389127	1.61142		11	40.7407	2.73427	0.871053	8.58296
5'UTR	140573402	rs1434525671	ACCTC	57	91.9355	47	97.9167	1			0.172656	43	79.6296	1			0.0562692
			A	5	8.06452	1	2.08333	0.330144	0.0521258	2.09099		11	20.3704	2.76385	0.929443	8.21873
			ACCTC ACCTC	27	87.0968	23	95.8333	1			0.268067	20	74.0741	1			0.210936
			ACCTC A+A A	4	12.9032	1	4.16667	0.390071	0.0567206	2.68254		7	25.9259	2.23577	0.608619	8.21315
5'UTR	140573428	rs115691086	T	57	91.9355	45	93.75	1			0.717516	52	96.2963	1			0.327286
			C	5	8.06452	3	6.25	0.804196	0.199214	3.24641		2	3.7037	0.497835	0.106605	2.32484
			TT	26	83.871	21	87.5	1			0.707565	25	92.5926	1			0.31334
			CT+CC	5	16.129	3	12.5	0.784355	0.1829	3.36367		2	7.40741	0.472371	0.0962489	2.3183
5'UTR	140573493	rs6536994	A	55	88.7097	47	97.9167	1			0.0664017	39	72.2222	1			0.0244695
			T	7	11.2903	1	2.08333	0.233684	0.0388068	1.40718		15	27.7778	2.9038	1.10899	7.60332
			AA	25	80.6452	23	95.8333	1			0.0967522	16	59.2593	1			0.0768371
			AT+TT	6	19.3548	1	4.16667	0.250409	0.0389127	1.61142		11	40.7407	2.73427	0.871053	8.58296
5'UTR	140573512	rs146651913	G	62	100	48	100					51	94.4444	1			0.0611688
			T	0	0	0	0					3	5.55556	8.49515	0.428864	168.276
			GG	31	100	24	100					24	88.8889	1			0.058843
			GT+TT	0	0	0	0					3	11.1111	9	0.443665	182.57
5'UTR	140573614	rs79430751	C	56	90.3226	47	97.9167	1			0.107227	52	96.2963	1			0.207294
			G	6	9.67742	1	2.08333	0.274494	0.0446153	1.68881		2	3.7037	0.413919	0.0917815	1.86671
			CC	26	83.871	23	95.8333	1			0.161997	25	92.5926	1			0.31334
			CG+GG	5	16.129	1	4.16667	0.307544	0.0465119	2.03352		2	7.40741	0.472371	0.0962489	2.3183
